# Supplementary material for: Deep learning predicts potential reassortments of avian H5N1 with human influenza viruses
Source: Natl Sci Rev. 2025 Sep 17;12(12):nwaf396. doi: 10.1093/nsr/nwaf396 (PMC12707066; doi:10.1093/nsr/nwaf396)
Supplement: nwaf396_Supplemental_Files [file nwaf396_supplemental_files.zip]

Archive with 23 entries (23 files):
- Supplementary Figure 1.tif
- Supplementary Figure 10.tif
- Supplementary Figure 11.tif
- Supplementary Figure 12.tif
- Supplementary Figure 13.tif
- Supplementary Figure 14.tif
- Supplementary Figure 15.tif
- Supplementary Figure 16.tif
- Supplementary Figure 17.tif
- Supplementary Figure 18.tif
- Supplementary Figure 19.tif
- Supplementary Figure 2.tif
- Supplementary Figure 20.tif
- Supplementary Figure 3.tif
- Supplementary Figure 4.tif
- Supplementary Figure 5.tif
- Supplementary Figure 6.tif
- Supplementary Figure 7.tif
- Supplementary Figure 8.tif
- Supplementary Figure 9.tif
- Supplementary Figure Legends.docx
- Supplementary methods.docx
- Supplementary tables.docx
